# Supplementary material for: CLP290 promotes the sedative effects of midazolam in neonatal rats in a KCC2-dependent manner: A laboratory study in rats
Source: PLoS One. 2021 Mar 12;16(3):e0248113. doi: 10.1371/journal.pone.0248113 (PMC7954344; doi:10.1371/journal.pone.0248113)
Supplement: S1 File — (XLSX) [file pone.0248113.s003.xlsx]

## Sheet: Fig1.
Fig 1. Neonatal rats require higher doses of midazolam for sedation than adult animals.
Fig.1B
Righting reflex latency (s)	0min	5min	10min	20min	30min	50min	70min
animal A	2	5	7	34	5	30.6	47.6667
animal B	1	13.4	5.33333	7	17	60	60
animal C	1	8.33333	6.66667	11	8.33333	13.3333	60
animal D	3.33333	7	6.66667	9.33333	38.3333	60	60
animal E	1	3.66667	4.33333	11.6667	23.6667	60	60
animal F	1.33333	5.33333	6.66667	14.4	26	33	60
animal G	1	4	8	7.66667	26.6667	41.6667	60
animal H	2	4.66667	4.66667	10.3333	28.6667	60	60
animal I	1.66667	3.33333	6.66667	10	19.3333	49	60
Mean	1.593	7.756	8.193	15.41	37.19	50.28	58.15
Standard Deviation	0.6827	5.853	6.501	8.326	13.95	12.34	3.768
Fig.1C
Righting reflex latency (s)	0min	5min	10min	20min	30min	40min
animal J	0	4.66667	8.66667	60	43	60
animal K	0	3	8.33333	60	60	60
animal L	0	2.66667	21	60	60	60
animal M	0	2.33333	60	60	60	60
animal N	0	3.33333	5	60	60	60
animal O	0	0.333333	38.6667	29	60	60
animal P			17.3333
Mean	0	2.722	22.71	54.83	57.17	60
Standard Deviation	0	1.421	19.98	12.66	6.94	0
	ED50		ED20
	adult	neonate	adult	neonate
	11.03	38.58	8.6	20	(mg/kg)

## Sheet: Fig2.
Fig 2. CLP290 promotes the sedative effects of midazolam in neonatal rats.
Righting reflex latency (s)	HPβCD+saline	HPβCD+midazolam	CLP290+saline	CLP290+midazolam
	4.666	14.66	4	47.66
	6.333	30	5.666	60
	4.333	3.666	4.333	60
	8.333	5.333	2.666	60
	2.666	3.333	5.666	60
Meadian	4.667	5.333	4.333	60
Righting reflex latency (s)	Value	Standard Error	t value	Pr(>|t|)
CLP290	-0.33333	2.65029	-0.12577	0.90148
Midazolam	0.66667	2.65029	0.25154	0.8046
CLP290:Midazolam	55	3.74808	14.6742	<0.0001
Median Regression Analysis	Value	Standard Error	95%CI lower	95%CI upper	Pr(>|t|)
group[vs CLP290+Saline]	-55.6667	2.65029	-60.861	-50.472	<0.0001
group[vs HPβCD+Midazolam]	-54.6667	2.65029	-59.861	-49.472	<0.0001
group[vs HPβCD+Saline]	-55.3333	2.65029	-60.528	-50.139	<0.0001
Base group: CLP290+Midazolam

## Sheet: Fig3.
Fig 3. Influence of CLP290 on the sedative effects of midazolam in adult rats.
Righting reflex latency (s)	HPβCD+saline	HPβCD+midazolam	CLP290+saline	CLP290+midazolam
	0	8.33	0	26
	0	2	0	21
	0	1	0	41
	0	3.67	0	50.67
	0	1.33	0	13.67
	0	21	0	6.67
	0	21	0	45.67
Meadian	0	3.67	0	26
Righting reflex latency (s)	Value	Standard Error	t value	Pr(>|t|)
CLP290	0	0.094	0	>0.99
Midazolam	3.67	6.361	0.577	0.569
CLP290+Midazolam	22.33	12.051	1.853	0.076

## Sheet: Fig4.
Fig 4. Coadministration of midazolam with CLP290 downregulates p-CREB expression in the neonatal somatosensory cortex.
Cell number (/100ｘ200 µm²)	HPβCD+saline	HPβCD+midazolam	CLP290+saline	CLP290+midazolam
	61.1111	96.8333	84.7143	14
	49.6667	43.5	97.6667	7.44444
	180.875	55.75	106	45.4444
	95.5556	119.333	48.375	77.4444
	96.2222	93.1111	68.6667	17
	120.333	98.2222	96.5556	73.5
	106.444	95.2222
	102	95.2222
	73.5556
Mean	98.42	87.15	83.67	39.14
Standard Error	38.33	24.81	21.6	31.03
Tukey-Kramer test	Mean Difference	95%CI lower	95%CI upper	p
HPβCD+Saline vs HPβCD+Midazolam	13.62	-26.53	53.77	0.7876
HPβCD+Saline vs CLP290+Saline	17.1	-26.45	60.65	0.7046
HPβCD+Saline vs CLP290+Midazolam	61.63	18.08	105.2	0.0034
HPβCD+Midazolam vs CLP290+Saline	3.483	-41.14	48.11	0.9964
HPβCD+Midazolam vs CLP290+Midazolam	48.01	3.387	92.63	0.0316
CLP290+Saline vs CLP290+Midazolam	44.53	-3.176	92.23	0.0735

## Sheet: Fig5.
Fig 5. CLP290 effect on midazolam-induced sedation is KCC2-dependent.
Righting reflex latency (s)	Vehicle+DMSO+midazolam	CLP290+DMSO+midazolam	CLP290＋VU0463271+midazolam	Vehicle＋VU0463271+midazolam
	2.3	8.3	5.3	3.3
	3.3	50.4	12.3	13
	4.3	50	12	4.3
	4.3	15.7	15.3	15
	4.6	38.6	2	3
	11.6	60	23	6.3
Meadian	4.3	44.3	12.2	5.3
Righting reflex latency (s)	Value	Standard Error	t value	Pr(>|t|)
CLP290	34.3	7.21688	4.75275	0.00012
VU0463271	2	7.21688	0.27713	0.78453
CLP290:VU0463271	-28.6	10.2062	-2.80222	0.011
Median Regression Analysis	Value	Standard Error	95%CI lower	95%CI upper	Pr(>|t|)
group[vs CLP290+Saline]	-55.6667	2.65029	-60.861	-50.472	<0.0001
group[vs HPβCD+Midazolam]	-54.6667	2.65029	-59.861	-49.472	<0.0001
group[vs HPβCD+Saline]	-55.3333	2.65029	-60.528	-50.139	<0.0001
Base group: CLP290+Midazolam

## Sheet: Fig6.
Fig 6. CLP290 does not alter the protein expression and intracellular distribution of KCC2 in the neonatal cortex.
		Crude KCC2
		30min		60min
		vehicle	CLP290	vehicle	CLP290
		0.83	0.81	1.15	0.96
		0.94	0.98	0.91	1.52
		1.12	0.67	1.09	0.79
		0.88	0.77	0.98	1.01
		0.78	0.81	0.69	0.71
		1.45	1.27	1.18	0.83
	Mean	1	0.885	1	0.97
Mann Whitney U test	p	0.2879		0.5887
		Membrane/Crude KCC2
		30min		60min
		vehicle	CLP290	vehicle	CLP290
		0.959	0.788	0.74	0.65
		1.07181	1.27264	0.91	0.63
		1.20149	1.42265	1.72	1.23
		0.614686	1.05664	0.62	1.01
		1.16998	0.530724		1
		1.01772	0.803902		0.9
	Mean	1.006	0.9791	0.9975	0.9033
Mann Whitney U test	p	0.9372		0.9143

## Sheet: S1 Fig.
S1 Fig. Coadministration of midazolam with CLP290 does not change p-CREB expression in the neonatal thalamus.
Cell number (/100ｘ200 µm²)	HPβCD+saline	HPβCD+midazolam	CLP290+saline	CLP290+midazolam
	70.11	115.33	11.43	22
	72.78	98.67	9.44	16.78
	142.38	79	130.78	136.8
	103.33	144.11	88.33	73.67
	13.33	80.89	69.22	84.39
	89.17	24.06	72.61	6.5
	84.11	92.5		46.17
	74.11	94.89
	110.83
Mean	84.46	91.18	63.64	55.19
Standard Error	35.24	34.26	46.67	46.34
Tukey-Kramer test	Mean Difference	95%CI lower	95%CI upper	p
HPβCD+Saline vs HPβCD+Midazolam	-8.903	-59.95	42.14	0.9635
HPβCD+Saline vs CLP290+Saline	20.83	-36.24	77.9	0.7514
HPβCD+Saline vs CLP290+Midazolam	29.27	-25.29	83.84	0.4699
HPβCD+Midazolam vs CLP290+Saline	29.73	-27.34	86.8	0.4949
HPβCD+Midazolam vs CLP290+Midazolam	38.18	-16.39	92.75	0.2458
CLP290+Saline vs CLP290+Midazolam	8.448	-51.79	68.69	0.9804
